# Supplementary material for: Plasma Metabolomics Analysis of Polyvinyl Chloride Workers Identifies Altered Processes and Candidate Biomarkers for Hepatic Hemangiosarcoma and Its Development
Source: Int J Mol Sci. 2021 May 11;22(10):5093. doi: 10.3390/ijms22105093 (PMC8150673; doi:10.3390/ijms22105093)
Supplement: Supplementary file 1 [file ijms-22-05093-s001.zip]

Archive with 1 entries (1 files):
- ijms-1196485-supplementary.xlsm
