# Supplementary material for: Plasma Metabolomics Analysis of Polyvinyl Chloride Workers Identifies Altered Processes and Candidate Biomarkers for Hepatic Hemangiosarcoma and Its Development
Source: Int J Mol Sci. 2021 May 11;22(10):5093. doi: 10.3390/ijms22105093 (PMC8150673; doi:10.3390/ijms22105093)
Supplement: Supplementary file 1 [file ijms-22-05093-s001.zip › ijms-1196485-supplementary.xlsm]

## Sheet: Not Sig VCH vs VC
Metabolite		Metabolites not significantly changed between VC-exposed hemangiosarcoma vs VC-exposed plasma
glycine
serine
betaine
3-ureidopropionate
glutamate
N-acetylglutamine
1-methylimidazoleacetate
diaminopimelate
N2-acetyllysine
phenethylamine
gentisate
4-hydroxyphenylpyruvate
phenylacetylglutamine
kynurenate
indoleacetate
tryptamine
3-methyl-2-oxobutyrate
leucine
valine
alpha-hydroxyisovalerate
isovalerylcarnitine
cystine
alpha-ketobutyrate
arginine
citrulline
creatine
4-guanidinobutanoate
glycylphenylalanine
alpha-glutamylglutamate
Isobar: leucylisoleucine, isoleucylleucine
valylserine
arginylisoleucine
isoleucylserine
leucyltryptophan
phenylalanylserine
tyrosylleucine
alpha-glutamylvaline
gamma-glutamylthreonine
erythronate
6'-sialyllactose
methyl-beta-glucopyranoside
2,3-diphosphoglycerate
arabitol
xylose
succinate
linoleate (18:2n6)
caprylate (8:0)
5-dodecenoate (12:1n7)
palmitoleate (16:1n7)
nonadecanoate (19:0)
adrenate (22:4n6)
4-hydroxybutyrate (GHB)
2-hydroxystearate
Isobar: pimelate, 3-methyladipate
tetradecanedioate
stearamide
18-HEPE
isovalerate
hexanoylcarnitine
palmitoylcarnitine
7-ketodeoxycholate
glycerol
scyllo-inositol
1-linoleoylglycerophosphoethanolamin
2-myristoylglycerophosphocholine
2-palmitoleoylglycerophosphocholine
2-oleoylglycerophosphocholine
1-eicosatrienoylglycerophosphocholine
1-stearoylglycerophosphoinositol
1-docosahexaenoylglycerol (1-monodocosahexaenoin)
palmitoyl sphingomyelin
7-beta-hydroxycholesterol
cortisone
5alpha-androstan-3alpha,17alpha-diol disulfate
pregn steroid monosulfate
xanthine
N1-methyladenosine
2'-O-methylguanosine
N4-acetylcytidine
uracil
glucarate (saccharate)
bilirubin (E,Z or Z,E)
nicotinate
beta-tocopherol
hippurate
mandelate
3-ethylphenylsulfate
cyclo(gly-glu)
salicyluric glucuronide
4-acetylphenol sulfate
ketamine
nifedipine
hydrochlorothiazide
saccharin
N-(2-furoyl)glycine
vanillin
paraxanthine
hydroxycotinine
phenolphthalein beta-D-glucuronide
sarcosine (N-Methylglycine)
N-acetylserine
aspartate
N-acetyl-beta-alanine
glutamine
histidine
imidazole propionate
lysine
N6-acetyllysine
phenylacetate
tyrosine
homovanillate (HVA)
3-(3-hydroxyphenyl)propionate
kynurenine
indole-3-carboxylic acid
C-glycosyltryptophan
levulinate (4-oxovalerate)
N-acetylleucine
2-hydroxyisobutyrate
isovalerylglycine
hydroxyisovaleroyl carnitine
methionine sulfoxide
2-hydroxybutyrate (AHB)
ornithine
N-acetylornithine
creatinine
4-acetamidobutanoate
glycyltyrosine
prolylleucine
pro-hydroxy-pro
valylmethionine
aspartylleucine
leucylasparagine
leucyltyrosine
serylleucine
valylaspartate
valylhistidine
bradykinin, des-arg(9)
N-acetylneuraminate
mannitol
1,5-anhydroglucitol (1,5-AG)
pyruvate
ribitol
xylonate
succinylcarnitine
linolenate [alpha or gamma; (18:3n3 or 6)]
pelargonate (9:0)
myristate (14:0)
margarate (17:0)
10-nonadecenoate (19:1n9)
lignocerate (24:0)
2-hydroxyoctanoate
2-hydroxypalmitate
suberate (octanedioate)
hexadecanedioate
13-methylmyristic acid
9-HETE
hexanoylglycine
octanoylcarnitine
stearoylcarnitine
glycocholenate sulfate
glycerol 3-phosphate (G3P)
3-hydroxybutyrate (BHBA)
2-linoleoylglycerophosphoethanolamine
1-pentadecanoylglycerophosphocholine
1-heptadecanoylglycerophosphocholine
1-linoleoylglycerophosphocholine
2-eicosatrienoylglycerophosphocholine
1-arachidonoylglycerophosphoinositol
sphinganine
stearoyl sphingomyelin
7-ketocholesterol
campesterol
5alpha-androstan-3-alpha,17-beta-diol monosulfate 1
21-hydroxypregnenolone disulfate
xanthosine
N6-methyladenosine
N2,N2-dimethylguanosine
orotate
pseudouridine
arabonate
biliverdin
N1-Methyl-2-pyridone-5-carboxamide
gamma-tocopherol
2-methylhippurate
catechol sulfate
4-ethylphenylsulfate
ectoine
4-acetaminophen sulfate
ibuprofen
metformin
citalopram
omeprazole
quinate
cinnamate
cinnamoylglycine
theobromine
cotinine N-oxide
dimethylglycine
homoserine
asparagine
alanine
pyroglutamine
trans-urocanate
4-imidazoleacetate
2-aminoadipate
glutaroyl carnitine
p-cresol sulfate
3-(4-hydroxyphenyl)lactate
4-hydroxyphenylacetate
3-phenylpropionate
tryptophan
tryptophan betaine
5-hydroxyindoleacetate
beta-hydroxyisovalerate
N-acetylvaline
3-hydroxyisobutyrate
isobutyrylcarnitine
tiglyl carnitine
N-formylmethionine
homocysteine
urea
N-methyl proline
2-aminobutyrate
5-oxoproline
glycyltryptophan
isoleucylisoleucine
pyroglutamylglutamine
valyltyrosine
isoleucylglutamate
leucylaspartate
lysylleucine
serylphenyalanine
alpha-glutamyltyrosine
phenylacetylphenylalanine
HWESASXX*
fucose
mannose
glycerate
lactate
threitol
2-methylcitrate
fumarate
valerate
caprate (10:0)
myristoleate (14:1n5)
10-heptadecenoate (17:1n7)
eicosenoate (20:1n9 or 11)
9,10-epoxystearate
3-hydroxyoctanoate
3-hydroxysebacate
sebacate (decanedioate)
octadecanedioate
isopalmitic acid
oleic ethanolamide
deoxycarnitine
decanoylcarnitine
oleoylcarnitine
taurocholenate sulfate
glycerophosphorylcholine (GPC)
1-palmitoylglycerophosphoethanolamine
1-arachidonoylglycerophosphoethanolamine
1-palmitoylglycerophosphocholine
1-stearoylglycerophosphocholine
2-linoleoylglycerophosphocholine
1-arachidonoylglycerophosphocholine
1-stearoylglycerol (1-monostearin)
sphingosine
3-hydroxy-3-methylglutarate
androsterone sulfate
7-alpha-hydroxy-3-oxo-4-cholestenoate (7-Hoca)
5alpha-pregnan-3-beta,20-alpha-diol monsulfate 2
5alpha-androstan-3-beta,17-alpha-diol disulfate
hypoxanthine
7-methylguanine
N6-carbamoylthreonyladenosine
thymine
gulono-1,4-lactone
heme*
nicotinamide
pantothenate
gamma-CEHC
2-hydroxyhippurate (salicylurate)
benzoate
glycolate (hydroxyacetate)
nicotine
4-acetamidophenol
naproxen
metoprolol
diphenhydramine
phenylpropanolamine
piperine
stachydrine
1H-quinolin-2-one
1,7-dimethylurate
erythritol
N-acetylglycine
threonine
N-acetylasparagine
N-acetylalanine
gamma-aminobutyrate (GABA)
3-methylhistidine
cis-urocanate
pipecolate
phenyllactate (PLA)
o-cresol sulfate
vanillylmandelate (VMA)
3-methoxytyrosine
phenol sulfate
indolelactate
anthranilate
3-indoxyl sulfate
alpha-hydroxyisocaproate
N-acetylisoleucine
4-methyl-2-oxopentanoate
2-hydroxy-3-methylvalerate
methylglutaroylcarnitine
methionine
3-methylthiopropionate
proline
trans-4-hydroxyproline
5-methylthioadenosine (MTA)
glutathione, oxidized (GSSG)
alanylarginine
isoleucylproline
pyroglutamylvaline
cyclo(leu-pro)
isoleucylglutamine
leucylglutamate
phenylalanylleucine
threonylleucine
serylisoleucine
gamma-glutamylglutamine
N-acetylgalactosamine
fructose
sucrose
glucose
glucuronate
xylitol
isocitrate
malate
caproate (6:0)
undecanoate (11:0)
pentadecanoate (15:0)
stearate (18:0)
dihomo-linoleate (20:2n6)
palmitate, methyl ester
3-hydroxydecanoate
adipate
azelate (nonanedioate)
undecanedioate
17-methylstearate
propionylcarnitine
carnitine
cis-4-decenoyl carnitine
cholate
tauroursodeoxycholate
myo-inositol
1-oleoylglycerophosphoethanolamine
2-arachidonoylglycerophosphoethanolamine
2-palmitoylglycerophosphocholine
2-stearoylglycerophosphocholine
1-arachidoylglycerophosphocholine
2-arachidonoylglycerophosphocholine
1-oleoylglycerol (1-monoolein)
phytosphingosine
cholesterol
cortisol
4-androsten-3beta,17beta-diol disulfate 1
5alpha-pregnan-3-beta,20-alpha-diol disulfate
pregnenolone sulfate
inosine
N1-methylguanosine
urate
thymidine
ascorbate (Vitamin C)
L-urobilin
adenosine 5'diphosphoribose
2,3-dihydroxyisovalerate
pyridoxate
3-hydroxyhippurate
methyl-4-hydroxybenzoate
triethanolamine
Tetracycline
p-acetamidophenylglucuronide
desmethylnaproxen sulfate
metoprolol acid metabolite
ranitidine
vancomycin
dihydroferulic acid
homostachydrine
linamarin
7-methylxanthine
phthalic acid
beta-hydroxypyruvate
N-acetylthreonine
beta-alanine
N-carbamoylaspartate
N-acetyl-aspartyl-glutamate
imidazole lactate
3-methylglutaconate
N-6-trimethyllysine
phenylalanine
phenylpyruvate
tyramine
N-acetylphenylalanine
xanthurenate
indolepyruvate
3-hydroxykynurenine
indolepropionate
isoleucine
tigloylglycine
3-hydroxy-2-ethylpropionate
2-methylbutyroylcarnitine
citramalate
N-acetylmethionine
4-methylthio-2-oxobutanoate
5-aminovalerate
homocitrulline
N-acetylputrescine
glycylvaline
aspartylphenylalanine
leucylproline
valylglutamate
valylleucine
isoleucylmethionine
leucylglycine
phenylalanylisoleucine
tyrosylalanine
valylglycine
gamma-glutamylphenylalanine
N-acetylglucosamine
lactose
maltotriose
1,6-anhydroglucose
2,3-butanediol
arabinose
alpha-ketoglutarate
acetylphosphate
heptanoate (7:0)
laurate (12:0)
palmitate (16:0)
oleate (18:1n9)
docosadienoate (22:2n6)
n-Butyl Oleate
2-hydroxymyristate
2-hydroxyglutarate
dodecanedioate
3-carboxy-4-methyl-5-propyl-2-furanpropanoate (CMPF)
leukotriene B4
butyrylcarnitine
3-dehydrocarnitine
myristoylcarnitine
glycodeoxycholate
1-octadecanol
chiro-inositol
2-oleoylglycerophosphoethanolamine
1-myristoylglycerophosphocholine
1-palmitoleoylglycerophosphocholine
1-oleoylglycerophosphocholine
1-eicosadienoylglycerophosphocholine
1-docosahexaenoylglycerophosphocholine
1-linoleoylglycerol (1-monolinolein)
erythro-sphingosine-1-phosphate
7-alpha-hydroxycholesterol
corticosterone
4-androsten-3beta,17beta-diol disulfate 2
pregnen-diol disulfate
pregnanediol-3-glucuronide
adenosine
N2-methylguanosine
allantoin
3-aminoisobutyrate
threonate
bilirubin (E,E)
quinolinate
riboflavin (Vitamin B2)
pyridoxine (Vitamin B6)
4-hydroxyhippurate
benzamide
glycerol 2-phosphate
salicylate
2-hydroxyacetaminophen sulfate
lidocaine
hydroquinone sulfate
venlafaxine
aspartame
thymol sulfate
2-oxindole-3-acetate
caffeine
5-acetylamino-6-amino-3-methyluracil
ethyl glucuronide

## Sheet: Sig Increased
Metabolite	Fold-increase	p-Value		Metabolites significantly increased in VC Hemangiosarcoma vs VC exposed plasma
[H]HWESASLLR[OH]	1.7	0.0318
2-hydroxyadipate	2.5	0.0199
2-methoxyacetaminophen sulfate	3.8	0.0449
3-(cystein-S-yl)acetaminophen	6.9	0.0116
4-hydroxyglutamate	13	< 0.001
adenosine 5'-monophosphate (AMP)	3.1	0.0109
alanylleucine	4.3	0.0445
bilirubin (Z,Z)	8.6	0.0475
bradykinin	121.2	0.0032
bradykinin, hydroxy-pro(3)	5.7	0.0029
citrate	2.4	0.0245
cyclo(phe-pro)	2	0.0126
cysteine	6.3	0.0249
deoxycholate	2.3	0.0476
Fibrinogen Degradation Product 1	84	0.0037
Fibrinogen Degradation Product 2	5.8	0.0085
Fibrinogen Degradation Product 3	9.7	0.023
EDTA	13.4	0.0092
gamma-glutamylalanine	6.3	0.0019
gamma-glutamylglutamate	6.6	0.0191
gamma-glutamylisoleucin	4.5	0.0427
gamma-glutamylleucine	6.7	0.0374
gamma-glutamylmethionine	5.7	0.0016
gamma-glutamyltryptophan	4.8	0.0073
gamma-glutamyltyrosine	4	0.012
gamma-glutamylvaline	3.2	0.0303
gluconate	2.5	0.0469
glycochenodeoxycholate	7.8	0.0013
glycocholate	14.7	0.0011
glycolithocholate sulfate	2.3	0.0259
glycoursodeoxycholate	49.9	0.0198
glycylleucine	7.9	0.049
glycylproline	6.3	0.0144
histidylleucine	4.5	0.0332
HX	66.9	0.0375
hydantoin-5-propionic acid	41.5	0.0438
iminodiacetate	12.1	0.0079
isoleucylalanine	5.9	< 0.001
isoleucylglycine	6.3	0.0062
isoleucylhistidine	6.9	0.0318
isoleucylphenylalanine	9.8	0.0108
isoleucylvaline	3.4	0.0065
laurylcarnitine	1.8	0.0371
leucylalanine	17.7	0.0078
leucylarginine	11.7	0.0265
leucylleucine	8.7	< 0.001
leucylphenylalanine	8.9	0.0015
leucylserine	3.9	0.0213
methionylalanine	6.6	0.0361
methionylleucine	10.2	0.0183
N-acetyltryptophan	2.4	0.0293
phosphate	2	0.04
prolylglycine	7.7	< 0.001
prolylproline	2.6	0.0164
sorbitol	6.1	0.0016
taurochenodeoxycholate	26.5	0.0041
taurocholate	92.2	0.0036
taurodeoxycholate	9.1	0.0341
taurolithocholate 3-sulfate	2.6	0.0323
threonylphenylalanine	2.3	0.0458
tryptophylasparagine	5.7	0.0024
tryptophylleucine	2.9	0.0255
valylphenylalanine	4.4	0.0207
valylvaline	6.1	0.0454
XHWESASXXR	7.8	0.0261

## Sheet: Sig Decreased
Metabolite	Fold-decreased	p-Value		Metabolites significantly decreased in VC Hemangiosarcoma vs VC exposed plasma
1-docosapentaenoylglycerophosphocholine	-2	0.0489
1-methylxanthine	-3.33333	0.0312
1-palmitoylglycerophosphate	-5	< 0.001
1-palmitoylglycerophosphoinositol	-2	0.0145
1-palmitoylplasmenylethanolamine	-3.33333	< 0.001
1-stearoylglycerophosphoethanolamine	-2	0.0114
1,2-propanediol	-2	0.0154
10-undecenoate (11:1n1)	-1.66667	0.0299
12-HETE	-1.66667	0.0181
13-HODE	-1.11111	0.0397
15-HETE	-1.42857	0.0245
15-methylpalmitate (isobar with 2-methylpalmitate)	-1.25	0.0401
15-oxo-5Z,8Z,11Z,13E-eicosatetraenoate	-3.33333	< 0.001
2-ethylhexanoate	-2	< 0.001
2-palmitoylglycerophosphoethanolamine	-2	0.0106
3-methyl-2-oxovalerate	-1.25	0.0279
4-hydroxybenzyl alcohol	-5	0.0032
4-vinylphenol sulfate	-2	0.0135
5-HEPE	-1.42857	0.0469
5-HETE	-1.11111	0.046
5-methyluridine	-1.42857	0.0209
5alpha-androstan-3-beta,17-beta-diol disulfate	-1.66667	0.028
acetylcarnitine	-1.11111	0.0266
alanylalanine	-2	0.005
arachidonate (20:4n6)	-1.66667	0.0198
choline	-1.25	0.0216
cis-vaccenate (18:1n7)	-1.42857	0.0466
cotinine	-1.66667	0.0213
cyclo(glu-glu)	-3.33333	< 0.001
dehydroisoandrosterone sulfate (DHEA-S)	-1.66667	0.0177
dihomo-linolenate (20:3n3 or n6)	-1.25	0.0406
dimethylarginine (SDMA + ADMA)	-1.25	0.0341
docosahexaenoate (DHA; 22:6n3)	-1.42857	0.0321
docosapentaenoate (n3 DPA; 22:5n3)	-1.42857	0.0249
docosapentaenoate (n6 DPA; 22:5n6)	-1.25	0.0285
eicosapentaenoate (EPA; 20:5n3)	-2.5	0.002
epiandrosterone sulfate	-1.25	0.032
ergothioneine	-1.42857	0.0034
homocystine	-1.42857	0.0179
Isobar: prostaglandin A2, B2 and 13,14-dihydro-15-keto-prostaglandin a2	-2	0.002
lathosterol	-1.66667	0.0085
phenylalanylphenylalanine	-2	0.0075
pinitol	-10	0.0014
pyroglutamylglycine	-1.25	0.0478
ribose	-1.66667	0.0211
S-methylcysteine	-1.66667	0.0076
serotonin (5HT)	-2	< 0.001
squalene	-2	0.0081
stearidonate (18:4n3)	-1.66667	0.0344
uridine	-1.66667	0.0345
